# Supplementary material for: Immune cells within tertiary lymphoid structures are associated with progression‐free survival in patients with locoregional recurrent breast cancer
Source: Cancer Med. 2023 Dec 22;13(1):e6864. doi: 10.1002/cam4.6864 (PMC10807640; doi:10.1002/cam4.6864)
Supplement: Supplementary file 2 — Table S1. [file CAM4-13-e6864-s003.xlsx]

## Sheet: Sheet1
Supplementary Table S1
Factor	HR	95%CI	P value	N
Age of recurrence	0.987	0.964-1.011	0.275	105
Site of recurrence
Locoregional recurrence vs Combined distant recurrence	0.344	0.194-0.609	<0.001*	105
ER status
ER+ vs ER-	0.504	0.270-0.941	0.032*	92
PR status
PR+ vs PR-	0.649	0.306-1.372	0.258	89
HER2
HER2+ vs HER2-	0.811	0.402-1.637	0.56	81
Molecular subtype
ER+/HER2- vs ER-/HER2-	0.302	0.137-0.668	0.003*	81
HER2+ vs ER-/HER2-	0.386	0.172-0.865	0.021*
Ki-67
≤20% vs ＞20%	0.725	0.329-1.597	0.424	80
Peritumoral CD3
High vs Low	1.596	0.746-3.414	0.228	61
Stromal CD3
High vs Low	0.999	0.348-2.862	0.997	61
Peritumoral CD4
High vs Low	1.541	0.630-3.765	0.343	63
Stromal CD4
High vs Low	1.057	0.508-2.198	0.882	62
Peritumoral CD8
High vs Low	1.028	0.472-2.237	0.945	64
Stromal CD8
High vs Low	0.893	0.211-3.779	0.878	61
Peritumoral CD19
High vs Low	0.731	0.351-1.523	0.402	59
Stromal CD19
High vs Low	0.716	0.335-1.531	0.389	60
Peritumoral CD38
High vs Low	0.819	0.364-1.841	0.628	63
Stromal CD38
High vs Low	0.749	0.226-2.478	0.635	60
Peritumoral CD68
High vs Low	1.304	0.600-2.836	0.503	64
Stromal CD68
High vs Low	1.898	0.872-4.132	0.106	64
TLSs
Exist vs Non-Exist	0.656	0.316-1.361	0.257	64
CD3+ cells within TLSs
Exist vs Non-Exist	0.701	0.342-1.437	0.332	64
CD4+ cells within TLSs
Exist vs Non-Exist	0.854	0.413-1.764	0.67	64
CD8+ cells within TLSs
Exist vs Non-Exist	1.196	0.582-2.456	0.626	64
CD19+ cells within TLSs
Exist vs Non-Exist	0.832	0.403-1.717	0.618	64
CD38+ cells within TLSs
Exist vs Non-Exist	1.01	0.487-2.095	0.979	64
CD68+ cells within TLSs
Exist vs Non-Exist	0.476	0.232-0.976	0.043*	64
Supplementary Table S1. Univariate cox analysis of variables.
*P<0.05.
