# Supplementary material for: Immune cells within tertiary lymphoid structures are associated with progression‐free survival in patients with locoregional recurrent breast cancer
Source: Cancer Med. 2023 Dec 22;13(1):e6864. doi: 10.1002/cam4.6864 (PMC10807640; doi:10.1002/cam4.6864)
Supplement: Supplementary file 3 — Table S2. [file CAM4-13-e6864-s004.xlsx]

## Sheet: Sheet1
Supplementary Table S2
Factor	HR	95% CI	P value
Site of Recurrence
Locoregional recurrence vs Combined distant recurrencet	0.359	0.184 - 0.700	0.003
Molecular subtype
ER+/HER2- vs ER-/HER2-	0.334	0.151 - 0.736	0.007
HER2+ vs ER-/HER2-	0.331	0.147 - 0.745	0.008
Supplementary Table S2. Multivariate cox analysis of PFS in locoregional recurrent breast cancer, including site of recurrence and molecular subtype.
