# Supplementary material for: Immune cells within tertiary lymphoid structures are associated with progression‐free survival in patients with locoregional recurrent breast cancer
Source: Cancer Med. 2023 Dec 22;13(1):e6864. doi: 10.1002/cam4.6864 (PMC10807640; doi:10.1002/cam4.6864)
Supplement: Supplementary file 4 — Table S3. [file CAM4-13-e6864-s005.xlsx]

## Sheet: Sheet1
Supplementary Table S3
Factor	HR	95% CI	P value
Site of Recurrence
Locoregional recurrence vs Combined distant recurrencet	0.521	0.220 - 1.235	0.139
Molecular subtype
ER+/HER2- vs ER-/HER2-	0.384	0.141 - 1.049	0.062
HER2+ vs ER-/HER2-	0.531	0.211 - 1.338	0.18
CD68 in TLSs
Existence vs Non-existence	0.411	0.180 - 0.940	0.035
Supplementary Table S3. Multivariate cox analysis of PFS in locoregional recurrent breast cancer, including CD68 in TLSs, site of recurrence and molecular subtype.
