# Supplementary material for: Immune cells within tertiary lymphoid structures are associated with progression‐free survival in patients with locoregional recurrent breast cancer
Source: Cancer Med. 2023 Dec 22;13(1):e6864. doi: 10.1002/cam4.6864 (PMC10807640; doi:10.1002/cam4.6864)
Supplement: Supplementary file 5 — Table S4. [file CAM4-13-e6864-s002.xlsx]

## Sheet: Sheet1
Supplementary Table S4
	Factor	HR	95%CI	P value	N
ER+
	Peritumoral CD3
	High vs Low	4.215	1.195-14.860	0.025*	27
	Stromal CD3
	High vs Low	1.335	0.288-6.201	0.712	27
	Peritumoral CD4
	High vs Low	1.422	0.377-5.367	0.603	29
	Stromal CD4
	High vs Low	2.721	0.760-9.742	0.124	27
	Peritumoral CD8
	High vs Low	0.862	0.228-3.264	0.827	29
	Stromal CD8
	High vs Low	5.516	0.615-49.520	0.127	27
	Peritumoral CD19
	High vs Low	0.905	0.261-3.136	0.875	26
	Stromal CD19
	High vs Low	0.574	0.160-2.054	0.393	26
	Peritumoral CD38
	High vs Low	0.616	0.133-2.856	0.536	29
	Stromal CD38
	High vs Low	3.372	0.390-29.150	0.269	27
	Peritumoral CD68
	High vs Low	0.523	0.066-4.108	0.537	29
	Stromal CD68
	High vs Low	1.156	0.238-5.615	0.857	29
	TLSs
	Exist vs Non-Exist	1.545	0.331-7.221	0.58	29
	CD3+ cells within TLSs
	Exist vs Non-Exist	2.111	0.454-9.816	0.341	29
	CD4+ cells within TLSs
	Exist vs Non-Exist	1.526	0.460-5.063	0.49	29
	CD8+ cells within TLSs
	Exist vs Non-Exist	2.313	0.699-7.657	0.17	29
	CD19+ cells within TLSs
	Exist vs Non-Exist	1.041	0.313-3.463	0.948	29
	CD38+ cells within TLSs
	Exist vs Non-Exist	3.397	0.989-11.680	0.052	29
	CD68+ cells within TLSs
	Exist vs Non-Exist	1.179	0.343-4.051	0.794	29
ER-
	Peritumoral CD3
	High vs Low	0.653	0.221-1.927	0.44	29
	Stromal CD3
	High vs Low	0.732	0.164-3.264	0.683	29
	Peritumoral CD4
	High vs Low	0.193	0.032-1.167	0.073	29
	Stromal CD4
	High vs Low	0.502	0.176-1.431	0.197	30
	Peritumoral CD8
	High vs Low	1.014	0.369-2.785	0.979	30
	Stromal CD8
	High vs Low	0.366	0.048-2.775	0.331	30
	Peritumoral CD19
	High vs Low	0.46	0.167-1.268	0.133	29
	Stromal CD19
	High vs Low	0.917	0.324-2.591	0.87	29
	Peritumoral CD38
	High vs Low	0.515	0.161-1.643	0.262	29
	Stromal CD38
	High vs Low	0.183	0.024-1.414	0.103	28
	Peritumoral CD68
	High vs Low	0.723	0.245-2.129	0.556	30
	Stromal CD68
	High vs Low	2.776	0.967-7.965	0.058	30
	TLSs
	Exist vs Non-Exist	0.362	0.132-0.989	0.048*	30
	CD3+ cells within TLSs
	Exist vs Non-Exist	0.311	0.112-0.866	0.025*	30
	CD4+ cells within TLSs
	Exist vs Non-Exist	0.482	0.161-1.438	0.191	30
	CD8+ cells within TLSs
	Exist vs Non-Exist	0.667	0.228-1.953	0.46	30
	CD19+ cells within TLSs
	Exist vs Non-Exist	0.587	0.208-1.658	0.314	30
	CD38+ cells within TLSs
	Exist vs Non-Exist	0.287	0.078-1.056	0.06	30
	CD68+ cells within TLSs
	Exist vs Non-Exist	0.147	0.045-0.485	0.002*	30
Supplementary Table S4. Univariate cox analysis of variables after stratification according to ER.
*P<0.05.
